# Supplementary material for: UMBRELLA protocol: systematic reviews of multivariable biomarker prognostic models developed to predict clinical outcomes in patients with heart failure
Source: Diagn Progn Res. 2020 Aug 26;4:13. doi: 10.1186/s41512-020-00081-4 (PMC7448313; doi:10.1186/s41512-020-00081-4)
Supplement: Supplementary file 1 — Additional file 1. Heart failure prognostic biomarker models searches. This file contains the search strategies used to identify relevant studies in MEDLINE, EMBASE, and WoK [file 41512_2020_81_MOESM1_ESM.xlsx]

## Sheet: Searches
MEDLINE
# ▲	Searches
1	exp Heart Failure/
2	((heart or cardiac) adj2 failure).ti,ab.
3	1 or 2
4	Validat$.mp. or Predict$.ti. or Rule$.mp.
5	(Predict$ and (Outcome$ or Risk$ or Model$)).mp.
6	((History or Variable$ or Criteria or Scor$ or Characteristic$ or Finding$ or Factor$) and (Predict$ or Model$ or Decision$ or Identif$ or Prognos$)).mp.
7	(Decision$ and (Model$ or Clinical$)).mp. or Logistic Models/
8	(Prognostic and (History or Variable$ or Criteria or Scor$ or Characteristic$ or Finding$ or Factor$ or Model$)).mp.
9	(Stratification or Discrimination or Discriminate or c-statistic or c statistic or "Area under the curve" or AUC or Calibration or Indices or Algorithm or Multivariable).mp. or ROC Curve/
10	4 or 5 or 6 or 7 or 8 or 9
11	3 and 10
12	(case reports or comment or editorial or letter or news or "review").pt.
13	11 not 12
14	exp animals/ not humans.sh.
15	13 not 14
16	limit 15 to yr="2000 -Current"
EMBASE
# ▲	Searches
1	*heart failure/ or *acute heart failure/ or exp *congestive heart failure/
2	((heart or cardiac) adj2 failure).ti,ab.
3	1 or 2
4	Validat$.mp. or Predict$.ti. or Rule$.mp.
5	(Predict$ and (Outcome$ or Risk$ or Model$)).mp.
6	((History or Variable$ or Criteria or Scor$ or Characteristic$ or Finding$ or Factor$) and (Predict$ or Model$ or Decision$ or Identif$ or Prognos$)).mp.
7	(Decision$ and (Model$ or Clinical$)).mp. or *statistical model/
8	(Prognostic and (History or Variable$ or Criteria or Scor$ or Characteristic$ or Finding$ or Factor$ or Model$)).mp.
9	(Stratification or Discrimination or Discriminate or c-statistic or c statistic or "Area under the curve" or AUC or Calibration or Indices or Algorithm or Multivariable).mp. or *receiver operating characteristic/
10	4 or 5 or 6 or 7 or 8 or 9
11	3 and 10
12	(editorial or letter or note or press or "review" or conference*).pt. or case report/
13	11 not 12
14	(exp animals/ or nonhuman/) not human/
15	13 not 14
16	limit 15 to yr="2000 -Current"
WoK
Set	Save search history and/or create an alertOpen a saved search history		AND OR
# 9	#5 NOT #6	Refined by: [excluding] DOCUMENT TYPES: ( PROCEEDINGS PAPER OR NOTE OR MEETING ABSTRACT OR EDITORIAL MATERIAL OR NEWS ITEM OR REVIEW OR LETTER OR BOOK CHAPTER ) AND PUBLICATION YEARS: ( 2017 OR 2005 OR 2016 OR 2004 OR 2015 OR 2003 OR 2013 OR 2001 OR 2014 OR 2002 OR 2018 OR 2012 OR 2000 OR 2011 OR 2010 OR 2009 OR 2008 OR 2007 OR 2006 )
# 8	#5 NOT #6	Refined by: [excluding] DOCUMENT TYPES: ( PROCEEDINGS PAPER OR NOTE OR MEETING ABSTRACT OR EDITORIAL MATERIAL OR NEWS ITEM OR REVIEW OR LETTER OR BOOK CHAPTER )
# 7	#5 NOT #6
# 6	TS=(animals or animal or mice or mus or mouse or murine or woodmouse or rats or rat or murinae or muridae or cottonrat or cottonrats or hamster or hamsters or cricetinae or rodentia or rodent or rodents or pigs or pig or swine or swines or piglets or piglet or boar or boars or sus scrofa or ferrets or ferret or polecat or polecats or mustela putorius or guinea pigs or guinea pig or cavia or calli…
# 5	#4 AND #1
# 4	#3 OR #2
# 3	TOPIC: ((history OR variable* OR criteria OR scor* OR characteristic* OR finding* OR factor*) AND (predict* OR model* OR decision* OR identif* OR prognos*)) OR TOPIC: (decision AND (model* OR clinical*)) OR TOPIC: (prognostic AND (history OR variable* OR criteria OR scor* OR characteristic* OR finding* OR factor* or model*)) OR TOPIC: (Stratification or Discrimination or Discriminate or c-statist…
# 2	TOPIC: (validat* OR rule*) OR TITLE: (predict*)
# 1	TI=((heart or cardiac) NEAR/2 failure)
